# Supplementary material for: Venom complexity of Bothrops atrox (common lancehead) siblings
Source: J Venom Anim Toxins Incl Trop Dis. 2020 Oct 12;26:e20200018. doi: 10.1590/1678-9199-JVATITD-2020-0018 (PMC7553035; doi:10.1590/1678-9199-JVATITD-2020-0018)
Supplement: Additional file 2. [file 1678-9199-jvatitd-26-e20200018-s2.zip]

Archive with 7 entries (7 files):
- Additional file 2_Legend.pdf
- B_atrox_Female_UDMSE_R001.mzML
- B_atrox_Female_UDMSE_R002.mzML
- B_atrox_Female_UDMSE_R003.mzML
- B_atrox_Male_UDMSE_R001.mzML
- B_atrox_Male_UDMSE_R002.mzML
- B_atrox_Male_UDMSE_R003.mzML
