# Supplementary material for: Venom complexity of Bothrops atrox (common lancehead) siblings
Source: J Venom Anim Toxins Incl Trop Dis. 2020 Oct 12;26:e20200018. doi: 10.1590/1678-9199-JVATITD-2020-0018 (PMC7553035; doi:10.1590/1678-9199-JVATITD-2020-0018)
Supplement: Additional file 3. [file 1678-9199-jvatitd-26-e20200018-s3.xlsx]

## Sheet: Legend
J Venom Anim Toxins incl Trop Dis
https://doi.org/10.1590/1678-9199-JVATITD-2020-0018
Supplementary Material to “Venom complexity of Bothrops atrox (common lancehead) siblings”

## Sheet: Additional file 3
Description	IEP	mw	Max score	Accession	Reported peptides	Sequence coverage	FDR level	Entry	Ba Female 1	Ba Female 2	Ba Female 3	Ba Male 1	Ba Male 2	Ba Male 3	AVERAGE Ba Female	AVERAGE Ba Male	Fold change	t test (p value)
C-type lectin BiL OS=Bothrops insularis PE=1 SV=1	5.47	19149.4	9530.48	Q6QX33	21	86.08	0	LECG_BOTIN	14648.3	13987.1	13318.8	159311	212768	48243	13984.7	140107	10.0186	0.0598722
Thrombin-like enzyme collinein-4 (Fragments) OS=Crotalus durissus collilineatus PE=1 SV=1	5.68	7357.03	7441.01	C0HK18	5	62.5	0	VSP4_CRODO	8699.73	8109.3	9272.71	63394.5	64236	65808.3	8693.91	64479.6	7.41663	2.32623e-07
L-amino-acid oxidase (Fragment) OS=Bothrops jararacussu PE=1 SV=1	5.73	56630.9	56726.5	Q6TGQ9	50	68.01	0	OXLA_BOTJR	6481.76	4909.56	6348.96	38575.9	37698.6	35103.2	5913.43	37125.9	6.27824	1.12534e-05
Protein C activator OS=Agkistrodon contortrix contortrix PE=1 SV=2	8.02	25790.2	2776.85	P09872	3	11.26	0	VSPCA_AGKCO	57.2531	1448.66	1187.65	5468.27	7204.85	3026.13	897.856	5233.08	5.82843	0.0279492
Venom plasminogen activator LV-PA OS=Lachesis muta muta PE=1 SV=1	6	28746.4	3318.16	Q27J47	19	57.36	0	VSPPA_LACMU	13644.2	16814.7	11916.1	70601.1	74916.2	81720	14125	75745.7	5.36254	6.39424e-05
Zinc metalloproteinase-disintegrin-like acurhagin OS=Deinagkistrodon acutus PE=1 SV=2	4.86	70766.7	16755.7	Q9W6M5	38	57.87	0	VM3AH_DEIAC	68878	58163.9	47065.7	296449	284711	176673	58035.9	252611	4.35268	0.00730227
Zinc metalloproteinase/disintegrin OS=Agkistrodon contortrix contortrix PE=1 SV=1	4.76	55166.3	4303.35	Q805F6	11	31.47	0	VM2AB_AGKCO	10869	8156	10355.7	42268.3	39749.7	44920.5	9793.56	42312.9	4.32048	4.49445e-05
Alpha-fibrinogenase shedaoenase OS=Gloydius shedaoensis PE=1 SV=2	6.71	27100.5	3196.09	Q6T5L0	10	43.28	0	VSPSH_GLOSH	713.536	732.402	359.699	2454.87	2853.47	2268.69	601.879	2525.67	4.19632	0.000800077
Thrombin-like enzyme asperase OS=Bothrops asper PE=1 SV=1	5.21	28703.2	1152.23	Q072L6	18	79.54	0	VSPL_BOTAS	19891	10679.3	12439.7	65938.7	59344.9	51070.6	14336.6	58784.7	4.10031	0.000987321
Basic phospholipase A2 Bs-N6 OS=Bothriechis schlegelii PE=1 SV=1	6.6	16335.4	14984.5	Q6EER4	6	52.9	0	PA2B_BOTSC	8777.75	3441.53	8055.22	20082.5	24177.8	28228.5	6758.17	24162.9	3.57537	0.00380559
Snake venom serine protease BthaTL OS=Bothrops alternatus PE=2 SV=1	7.66	26313.9	2947.64	Q6IWF1	8	23.18	0	VSPTL_BOTAL	18808.1	19547.6	17502.3	59612.9	57032.5	68002.1	18619.4	61549.2	3.30565	0.000217484
C-type lectin TsL OS=Trimeresurus stejnegeri PE=1 SV=1	5.95	19205.5	3436.22	Q9YGP1	17	77.85	0	LECG_TRIST	84388.3	49711	88050.3	278347	230059	164620	74049.9	224342	3.02961	0.0128855
Snake venom serine protease 2C OS=Trimeresurus gramineus GN=TLG2C PE=2 SV=1	8.3	28727	212.429	O13062	5	17.12	0.0098	VSPC_TRIGA	5173.33	5382.33	4912	14943	13080	14425.7	5155.89	14149.6	2.74435	9.5359e-05
L-amino-acid oxidase OS=Gloydius halys PE=1 SV=1	6.58	57524.1	5559.54	Q6STF1	34	65.67	0	OXLA_GLOHA	40738.3	21974.7	17472.7	64626	55567.1	53570.3	26728.6	57921.1	2.16701	0.0168039
Snaclec A8 (Fragment) OS=Macrovipera lebetina PE=2 SV=1	6.51	15697.3	304.765	B4XSZ8	3	31.3	0.0098	SLA8_MACLB	31503.3	27187.7	25222	41561.1	52095.7	59568.4	27971	51075.1	1.826	0.0140512
Snaclec GPIB-binding protein subunit alpha OS=Bothrops jararaca PE=1 SV=1	7.57	17118.9	2343.76	Q9PSM6	10	61.97	0	SL1A_BOTJA	31251.3	39944.7	35568.7	61527	67380.3	63727	35588.2	64211.4	1.80429	0.000704835
Snake venom serine protease KN6 OS=Trimeresurus stejnegeri PE=2 SV=1	6.35	29168	795.903	Q71QJ2	3	28.08	0	VSP06_TRIST	12162.2	11814	9188.94	17674.2	16487.3	24041.9	11055.1	19401.1	1.75496	0.0298309
Zinc metalloproteinase-disintegrin-like lachestatin-1 OS=Lachesis muta rhombeata PE=2 SV=1	7.09	48795.5	4943.38	C5H5D5	27	56.77	0	VM31_LACMR	171500	42546.5	50753.3	150614	156645	149282	88266.6	152180	1.7241	0.200514
Zinc metalloproteinase-disintegrin-like brevilysin H6 OS=Gloydius brevicaudus PE=1 SV=2	5.2	70442	13645.2	P0C7B0	40	52.46	0	VM3H6_GLOBR	193692	191044	178921	296724	330193	343756	187886	323558	1.7221	0.000765459
Phospholipase-B 81 OS=Drysdalia coronoides PE=1 SV=1	8.79	64445.6	202.213	F8J2D3	9	18.63	0.0098	PLB_DRYCN	44922.5	47361	36237	53611.3	54950.6	101902	42840.2	70154.8	1.63759	0.167739
Zinc metalloproteinase-disintegrin-like halysase OS=Gloydius halys PE=1 SV=1	5.67	69876	5042.82	Q8AWI5	44	74.1	0	VM3HA_GLOHA	130988	141150	120425	237300	224436	168680	130855	210139	1.60589	0.022328
Basic phospholipase A2 myotoxin III OS=Bothrops asper PE=1 SV=2	8.29	16549.9	16180.4	P20474	8	48.55	0	PA2B3_BOTAS	446234	254795	401645	594895	548961	538322	367558	560726	1.52555	0.0329268
Snake venom serine protease catroxase-1 OS=Crotalus atrox PE=1 SV=1	7.4	29309.3	956.435	Q8QHK3	7	37.4	0	VSP1_CROAT	4999.83	4649.51	4971.63	6464.06	6952.16	8810.33	4873.66	7408.85	1.52018	0.0248097
Zinc metalloproteinase-disintegrin-like 3a OS=Crotalus adamanteus PE=1 SV=1	5.08	70950.4	6712.72	J3S830	18	33.28	0	VM33_CROAD	12924.9	17117.3	38560	24073.7	28963.4	49857.1	22867.4	34298.1	1.49987	0.365325
Snake venom serine proteinase 12 OS=Crotalus adamanteus PE=1 SV=1	5.08	29411.4	2604.03	J3RY93	8	41.92	0	VSPC_CROAD	62180.8	46504.2	53109.7	79755.7	77012.9	75617.6	53931.6	77462.1	1.4363	0.00747753
Glutaminyl-peptide cyclotransferase OS=Bothrops jararaca GN=QPCT PE=2 SV=1	8.61	42489.4	311.088	Q9YIB5	12	40.49	0.0098	QPCT_BOTJA	67913.9	59460.9	60824.5	88627.6	98812.5	77420.7	62733.1	88286.9	1.40734	0.0189705
Snake venom serine proteinase 5 OS=Crotalus adamanteus PE=1 SV=1	5.42	28707.6	795.903	F8S116	3	40.31	0	VSP5_CROAD	3361.44	584.765	4102.34	5203.06	843.773	5255.7	2682.85	3767.51	1.4043	0.581697
Zinc metalloproteinase-disintegrin-like Eoc1 OS=Echis ocellatus GN=Svmp3-Eoc1 PE=2 SV=1	5.93	70918.3	6727.21	Q2UXR0	42	65.8	0	VM3E1_ECHOC	63154.4	62614.8	63255.4	77470.2	90820.9	87276	63008.2	85189	1.35203	0.00516232
Basic phospholipase A2 Cvv-N6 OS=Crotalus viridis viridis PE=1 SV=1	8.41	16798.2	1532.75	Q71QE8	7	55.07	0	PA2BN_CROVV	155027	124151	138366	172272	191108	192291	139181	185224	1.33081	0.0139829
Zinc metalloproteinase-disintegrin-like crotastatin OS=Crotalus durissus terrificus PE=2 SV=1	6.37	48561.1	4936.74	Q076D1	16	46.32	0	VM31_CRODU	5883.87	5067.62	5916.21	8635.66	6133.68	7352.73	5622.57	7374.02	1.3115	0.0863663
Snake venom metalloproteinase atroxlysin-1 OS=Bothrops atrox PE=1 SV=2	5.89	23317.3	20868.4	P85420	20	68.32	0	VM11_BOTAT	493794	508604	495824	638227	685780	604590	499407	642866	1.28726	0.00393871
Snake venom metalloproteinase BaP1 OS=Bothrops asper PE=1 SV=2	5.6	46506	4400.82	P83512	24	69.36	0	VM1B1_BOTAS	11993.3	12954.2	55903.7	35190.3	44279.1	22029.7	26950.4	33833	1.25538	0.686596
Glutaminyl-peptide cyclotransferase OS=Boiga dendrophila GN=QPCT PE=2 SV=1	7.88	42218.1	305.04	A7ISW2	11	42.12	0.0098	QPCT_BOIDE	49641.3	56235	59430.7	67746.7	76635.5	61974	55102.3	68785.4	1.24832	0.0564753
Zinc metalloproteinase/disintegrin OS=Bothrops insularis PE=1 SV=1	5.42	54567.7	19317.5	Q5XUW8	31	71.85	0	VM2IA_BOTIN	220259	228158	241260	287020	311355	259730	229892	286035	1.24421	0.0252855
C-type lectin PAL OS=Bitis arietans PE=1 SV=1	5.19	16671.4	7726.5	Q9PSN0	14	91.85	0	LECG_BITAR	130296	41644.8	95819.9	106591	109199	115982	89253.7	110591	1.23906	0.457171
L-amino-acid oxidase (Fragments) OS=Bothrops atrox PE=1 SV=1	4.89	13700.2	16001.7	P0CC17	12	67.23	0	OXLA_BOTAT	12869.3	13074.8	11038.3	14064.6	13222.4	17151	12327.5	14812.7	1.20159	0.141297
L-amino acid oxidase Bs29 (Fragment) OS=Bothriechis schlegelii PE=1 SV=1	5.76	56775.6	4367.5	A0A024BTN9	26	50	0	OXLA_BOTSC	166615	173700	176376	176304	227585	194697	172230	199529	1.1585	0.148535
L-amino-acid oxidase (Fragment) OS=Bothrops moojeni PE=1 SV=1	5.95	54892.9	60050.4	Q6TGQ8	57	77.82	0	OXLA_BOTMO	640597	622607	613535	695205	695438	725919	625580	705521	1.12779	0.00348077
Snake venom metalloproteinase BjussuMP-2 (Fragment) OS=Bothrops jararacussu PE=1 SV=1	5.15	42470.3	4289.69	Q7T1T4	21	60.98	0	VM1B2_BOTJR	142508	136459	147155	164843	157889	155607	142041	159446	1.12254	0.0138673
Snake venom serine protease homolog OS=Bothrops jararacussu PE=1 SV=1	8.43	29338.4	3328.18	Q7T229	18	64.23	0	VSPH_BOTJR	55142.5	49503.3	35896.5	52804.3	54001.9	50603.7	46847.4	52470	1.12002	0.387119
L-amino-acid oxidase OS=Crotalus adamanteus PE=1 SV=1	7.9	59166.1	48489	F8S0Z5	36	70.35	0	OXLA2_CROAD	362884	386157	368499	425221	386186	428632	372513	413346	1.10961	0.0560305
Snake venom serine protease 2 OS=Protobothrops flavoviridis GN=TLF2 PE=2 SV=1	9.08	29325.6	956.435	O13057	8	35.38	0	VSP2_PROFL	66758.1	61936.9	53317.3	15013.5	172947	10839.4	60670.8	66266.5	1.09223	0.921731
Snake venom serine protease CL2 OS=Trimeresurus stejnegeri PE=2 SV=1	6.27	28550.6	1279.47	Q71QI2	8	29.84	0	VSP2_TRIST	113975	3237.89	28665.9	133741	11800.1	12826.9	48626.2	52789.3	1.08561	0.940644
Venom phosphodiesterase 2 OS=Crotalus adamanteus PE=1 SV=1	7.99	93177.6	374.418	J3SBP3	21	27.41	0.0098	PDE2_CROAD	20195	19460.7	18232	21460.3	20955	20180	19295.9	20865.1	1.08132	0.0831719
Thrombin-like enzyme bhalternin OS=Bothrops alternatus PE=1 SV=1	7.91	28672.5	1979.94	P0CG03	11	44.23	0	VSPBH_BOTAL	61651.2	59106.7	71729.5	70082.4	61150.1	75129.7	64162.5	68787.4	1.07208	0.45661
Thrombin-like enzyme bilineobin OS=Agkistrodon bilineatus PE=1 SV=1	8.17	27162.9	7741.84	Q9PSN3	10	41.28	0	VSP2_AGKBI	143616	144125	131321	173440	131024	141376	139687	148613	1.0639	0.54282
Snake venom serine protease BITS01A OS=Bothrops insularis PE=2 SV=1	8.42	29041.3	2418.43	Q8QG86	10	28.4	0	VSP_BOTIN	140742	113420	104507	131927	111663	137978	119557	127189	1.06384	0.601911
Cysteine-rich venom protein OS=Echis coloratus PE=1 SV=1	7.27	25611.3	4156.47	P0DMT4	9	56.36	0	CRVP_ECHCO	17784.3	16696	18222.9	18860.6	18702.4	18358.5	17567.7	18640.5	1.06106	0.0879723
Platelet-aggregating proteinase PA-BJ (Fragment) OS=Bothrops jararaca PE=1 SV=2	8.81	26426.2	443.653	P81824	5	19.41	0	VSP1_BOTJA	38045.3	35848	31787.7	35659.7	41114.7	32718	35227	36497.4	1.03606	0.700013
Zinc metalloproteinase-disintegrin-like OS=Crotalus durissus durissus PE=2 SV=1	4.89	70515.3	22129.4	Q2QA02	29	46.14	0	VM3_CRODD	305292	335020	259226	318618	302161	293022	299846	304600	1.01586	0.84818
L-amino-acid oxidase OS=Demansia vestigiata PE=2 SV=1	7.31	59262.3	3314.19	A6MFL0	28	44.68	0	OXLA_DEMVE	109852	113945	106572	102343	107822	125296	110123	111821	1.01541	0.8262
Zinc metalloproteinase-disintegrin-like 4a OS=Crotalus adamanteus PE=1 SV=1	5.81	70077.2	5224.36	F8S108	47	79.51	0	VM34_CROAD	312990	301720	281385	277467	284037	306354	298698	289286	0.968489	0.500587
Thrombin-like enzyme gyroxin analog OS=Lachesis muta muta PE=1 SV=1	6.57	26313.6	2684.57	P33589	4	37.72	0	VSPF_LACMU	939882	489346	919180	986644	379325	905050	782803	757006	0.967046	0.919705
C-type lectin BJcuL OS=Bothrops jararacussu PE=1 SV=2	6.1	19280.5	6996.68	P83519	19	85.53	0	LECG_BOTJR	29463.4	29037.1	26270.8	25531	26773.1	29188.3	28257.1	27164.1	0.961321	0.497868
Venom serine proteinase-like protein 2 OS=Macrovipera lebetina PE=2 SV=1	8.83	29578	1308.59	Q9PT40	9	32.69	0	VSP2_MACLB	219537	240623	219118	211622	200880	240424	226426	217642	0.961207	0.558396
Zinc metalloproteinase-disintegrin-like agkihagin OS=Deinagkistrodon acutus PE=2 SV=1	5.75	69796.9	4980.51	Q1PS45	32	61.18	0	VM3AK_DEIAC	423099	433287	445625	440709	404927	376794	434004	407477	0.938878	0.24751
Cysteine-rich venom protein 2 OS=Sistrurus catenatus edwardsii PE=2 SV=1	7.88	27397.7	288.669	B0VXV6	4	20.08	0.0098	CRVP_SISCA	9935.12	8247.19	9478.53	10445.9	6139.64	9337.98	9220.28	8641.17	0.937192	0.697512
Zinc metalloproteinase-disintegrin-like BjussuMP-1 (Fragment) OS=Bothrops jararacussu PE=1 SV=1	5.55	63923.8	17222.3	Q1PHZ4	20	52.1	0	VM3B1_BOTJR	432229	474005	492464	405275	448000	450907	466233	434727	0.932425	0.244832
Snake venom serine proteinase 14 OS=Crotalus adamanteus PE=1 SV=1	5.58	28098.9	3360.12	J3SDW9	10	23.32	0	VSPE_CROAD	75997.1	100099	65805.2	107497	60387.2	57000	80633.8	74961.5	0.929655	0.782465
Snake venom 5'-nucleotidase OS=Crotalus adamanteus PE=1 SV=2	8.33	65309.4	974.008	F8S0Z7	23	43.71	0	V5NTD_CROAD	262723	292419	258125	250975	240282	261780	271089	251012	0.92594	0.181025
Snaclec GPIB-binding protein subunit beta OS=Bothrops jararaca PE=1 SV=1	4.52	14697.1	2808.8	Q9PSM5	5	51.22	0	SL1B_BOTJA	286301	262016	259417	238418	245073	245199	269245	242897	0.902142	0.0408413
L-amino-acid oxidase OS=Calloselasma rhodostoma PE=1 SV=2	6.06	58620.2	4386.98	P81382	32	65.89	0	OXLA_CALRH	226019	232837	201321	208752	192636	191266	220059	197551	0.89772	0.112466
Zinc metalloproteinase/disintegrin OS=Bothrops jararaca PE=1 SV=1	5.4	54752.2	18749.5	Q98SP2	33	86.37	0	VM2J2_BOTJA	53963.3	77158.8	60954.4	68963.7	43630.5	55669.9	64025.5	56088	0.876026	0.473248
Factor V activator RVV-V alpha OS=Daboia siamensis PE=1 SV=1	8.72	26866.5	217.184	P18964	5	26.27	0.0098	VSPA_DABSI	30220.3	31164.3	29325.7	25328.3	26131.3	24983.8	30236.8	25481.1	0.84272	0.00165356
Thrombin-like enzyme kangshuanmei OS=Gloydius brevicaudus PE=1 SV=1	7.86	27116.5	3160.82	P85109	13	66.95	0	VSP1_GLOBR	5574.67	5462.67	4994.67	3335.63	3770.17	6278.67	5344	4461.49	0.834859	0.39834
Zinc metalloproteinase-disintegrin-like bothropasin OS=Bothrops jararaca PE=1 SV=2	5	70437.2	23737.1	O93523	58	70	0	VM3BP_BOTJA	354600	346965	293814	278069	272566	279445	331793	276693	0.833934	0.045698
Thrombin-like enzyme acutobin OS=Deinagkistrodon acutus PE=1 SV=1	5.95	29499.4	2495.08	Q9I8X2	10	39.23	0	VSP1_DEIAC	23090.7	22656	20616.2	16083.2	19166	16679.7	22121	17309.6	0.782499	0.0166181
Snake venom serine protease HS114 OS=Bothrops jararaca PE=1 SV=1	5.2	28527.1	4139.38	Q5W959	13	64.73	0	VSP14_BOTJA	447916	445926	503310	358803	363439	350254	465717	357499	0.767631	0.00487404
Zinc metalloproteinase-disintegrin-like batroxstatin-3 (Fragment) OS=Bothrops atrox PE=2 SV=1	6.18	48223.7	901.338	C5H5D4	22	64.25	0	VM33_BOTAT	289741	266599	287471	200947	217112	227426	281270	215162	0.764964	0.00343767
Thrombin-like enzyme 2 OS=Trimeresurus albolabris PE=2 SV=1	8.82	30003.5	1279.47	A7LAC7	13	37.69	0	VSP2_TRIAB	156058	152581	169266	117175	114867	129626	159302	120556	0.756776	0.00479842
Snake venom metalloproteinase bothrojaractivase (Fragments) OS=Bothrops jararaca PE=1 SV=1	10.16	7166.29	14914.4	P0C7A9	6	83.33	0	VM1BJ_BOTJA	128516	56722.7	108861	69662	47358	105038	98033.2	74019.5	0.755045	0.427464
Neutral phospholipase A2 agkistrodotoxin OS=Gloydius halys PE=1 SV=1	5.26	14666.9	248.191	P14421	2	28.69	0.0098	PA2N_GLOHA	54569.5	52522	51028.5	40981	38631.5	38780	52706.7	39464.2	0.748751	0.000488017
Zinc metalloproteinase-disintegrin-like berythractivase OS=Bothrops erythromelas PE=1 SV=1	5.37	70812.9	5599.28	Q8UVG0	51	70.1	0	VM3BE_BOTER	64712	36997.3	43222.7	37488	32500.7	37520.3	48310.7	35836.3	0.741789	0.218742
Zinc metalloproteinase-disintegrin-like VAP2B OS=Crotalus atrox PE=1 SV=1	4.86	70472.2	22144.7	Q90282	34	45.16	0	VM3VB_CROAT	148613	160437	126439	101590	98339.3	114709	145163	104879	0.722495	0.0225023
Snake venom metalloproteinase leucurolysin-A OS=Bothrops leucurus PE=1 SV=2	6.91	23361.5	20639.1	P84907	13	70.79	0	VM1LA_BOTLC	49957.2	42020	55133.8	39755.4	25325.9	40431	49037	35170.8	0.717229	0.0900326
Zinc metalloproteinase-disintegrin-like jararhagin (Fragment) OS=Bothrops jararaca PE=1 SV=1	5.06	66150	25149.3	P30431	55	79.16	0	VM3JA_BOTJA	695192	728238	595820	481980	470662	485612	673083	479418	0.712271	0.008424
Zinc metalloproteinase-disintegrin-like EoVMP2 OS=Echis ocellatus GN=Svmp3-Eoc22 PE=1 SV=1	5.24	71650.6	480.031	Q2UXQ5	13	25.94	0	VM3E2_ECHOC	155775	204158	164398	135874	128129	100274	174777	121426	0.694746	0.0441941
Snake venom 5'-nucleotidase OS=Gloydius brevicaudus PE=2 SV=1	8.39	65118.3	778.782	B6EWW8	19	43.88	0	V5NTD_GLOBR	36056.3	35993.3	32794.7	26592.7	22383.5	23795.2	34948.1	24257.1	0.69409	0.00285867
C-type Lectin CRL OS=Crotalus ruber ruber PE=1 SV=1	5.44	16787.7	4565.67	P84987	13	86.67	0	LECG_CRORU	37977.3	38399.9	37259.6	25349.9	27131.6	25514	37878.9	25998.5	0.686358	5.55873e-05
L-amino-acid oxidase OS=Daboia russelii PE=1 SV=1	8.47	57287.2	3504.96	G8XQX1	31	59.33	0	OXLA_DABRR	170492	182340	171587	117693	118938	121694	174807	119441	0.683277	0.000151905
Snaclec bothroinsularin subunit alpha OS=Bothrops insularis PE=1 SV=1	5.23	15608.2	728.615	P0C929	5	53.03	0	SLA_BOTIN	88006.3	30675.3	32834.3	33681.7	38439.3	31140.7	50505.3	34420.6	0.681523	0.442299
Zinc metalloproteinase/disintegrin PMMP-2 OS=Protobothrops mucrosquamatus PE=2 SV=1	5.37	55667.3	17247.7	E9NW27	11	28.93	0	VM2P2_PROMU	213893	230686	242390	94906.8	176442	190571	228990	153973	0.672402	0.0723991
Zinc metalloproteinase/disintegrin VMP-II OS=Crotalus viridis viridis PE=2 SV=1	5	55068.2	21470.9	C9E1R9	20	43.93	0	VM2V2_CROVV	16448.2	17984.1	17077.7	10157.4	10884.5	12473.1	17170	11171.6	0.650649	0.00182576
Phospholipase B OS=Crotalus adamanteus PE=1 SV=1	8.68	64391.4	1724.79	F8S101	37	57.14	0	PLB_CROAD	231570	248956	237711	144401	153865	162858	239412	153708	0.642023	0.000312423
L-amino-acid oxidase OS=Echis ocellatus PE=1 SV=1	8.62	56922.7	3468.55	B5U6Y8	28	53.77	0	OXLA_ECHOC	38281.8	117493	38388.1	40992	36132.3	43267	64721	40130.4	0.620053	0.405474
Zinc metalloproteinase-disintegrin-like HV1 OS=Protobothrops flavoviridis PE=1 SV=1	5.97	70415.7	4985.1	Q90ZI3	31	60.78	0	VM3H1_PROFL	110215	117699	96482.4	94691.8	27418.1	74023.8	108132	65377.9	0.604611	0.109534
Zinc metalloproteinase-disintegrin-like atrase-A OS=Naja atra PE=2 SV=1	5.56	70421	215.187	D5LMJ3	8	22.41	0.0098	VM3A_NAJAT	123304	122182	116026	88334.7	92460.7	27668.3	120504	69487.9	0.576644	0.0726228
C-type lectin BpLec OS=Bothrops pauloensis PE=1 SV=2	5.01	16736.5	27867.3	P86970	24	100	0	LECG_BOTPA	655673	704873	658668	418955	366424	368678	673071	384686	0.571538	0.000249093
L-amino acid oxidase OS=Cerastes cerastes PE=1 SV=1	6.01	58841.7	3771.85	X2JCV5	37	66.86	0	OXLA_CERCE	52690.7	48621.4	291450	60460.2	57742.4	105546	130921	74583	0.569681	0.528654
L-amino-acid oxidase OS=Trimeresurus stejnegeri PE=1 SV=1	5.82	59000.5	2696.01	Q6WP39	22	42.83	0	OXLA_TRIST	16460.3	22060.3	18734.3	10950.6	11576.7	10045.7	19085	10857.6	0.568909	0.00815647
L-amino-acid oxidase OS=Oxyuranus scutellatus scutellatus PE=2 SV=1	9.18	59411.8	785.681	Q4JHE3	11	25.15	0	OXLA_OXYSC	68220.3	69216	80157.7	24466.7	23149.7	58899.7	72531.3	35505.3	0.489517	0.0396575
L-amino-acid oxidase OS=Vipera ammodytes ammodytes PE=1 SV=1	7.69	55090	5705.93	P0DI84	24	53.72	0	OXLA_VIPAA	93042	81531.7	89957	41296.4	36444	47765.6	88176.9	41835.3	0.474447	0.000619632
Zinc metalloproteinase-disintegrin-like HF3 OS=Bothrops jararaca PE=1 SV=3	5.02	69862.5	1737.51	Q98UF9	26	46.53	0	VM3H3_BOTJA	60990.2	58653.3	60646.6	28776.6	28792.8	27423.2	60096.7	28330.8	0.471421	3.18231e-06
Snake venom serine protease ussurin OS=Gloydius ussuriensis PE=2 SV=2	7.66	26885.2	818.565	Q8UUJ2	11	46.19	0	VSPUI_GLOUS	62569.7	66746.7	56310.3	26719	35104.3	24790	61875.6	28871.1	0.4666	0.00166703
Snake venom metalloproteinase BmooMPalpha-I OS=Bothrops moojeni PE=1 SV=2	6.35	23621.5	6357.51	P85314	12	58.05	0	VM1BI_BOTMO	23678.5	18175.3	25516.2	9410.94	11846.1	9613.29	22456.7	10290.1	0.458221	0.00651269
Snake venom metalloproteinase kistomin OS=Calloselasma rhodostoma PE=1 SV=1	5.9	48187.4	285.387	P0CB14	11	44.6	0.0098	VM1K_CALRH	18840	3412.61	3955.88	6535.33	4084	1282.27	8736.16	3967.2	0.454113	0.417267
Venom plasminogen activator OS=Agkistrodon piscivorus leucostoma PE=2 SV=1	5.78	28762.3	3639.8	E5L0E5	13	59.69	0	VSPPA_AGKPL	136751	126665	109797	57632.3	55693.4	53295	124404	55540.3	0.44645	0.000982929
Zinc metalloproteinase-disintegrin-like alternagin (Fragment) OS=Bothrops alternatus PE=1 SV=2	4.71	21655.2	4997.9	P0C6R9	9	48.98	0	VM3A_BOTAL	20018.3	17224	17826.7	7871.44	10144.3	6557.38	18356.3	8191.05	0.446225	0.00165888
Thrombin-like enzyme bothrombin OS=Bothrops jararaca PE=1 SV=1	6.57	26268.7	1756.32	P81661	11	78.45	0	VSPA_BOTJA	289598	246625	236936	94757.3	102805	118983	257720	105515	0.409419	0.00100093
Snaclec A6 OS=Macrovipera lebetina PE=2 SV=1	6.51	18222.2	300.423	B4XSZ6	3	25	0.0098	SLA6_MACLB	25753.7	25649.6	28084.3	14130.9	6955.96	7504.34	26495.9	9530.39	0.359693	0.002244
Venom serine proteinase-like protein 1 OS=Bitis gabonica PE=1 SV=1	7.86	29666.8	1307.6	Q6T6S7	7	21.92	0	VSP1_BITGA	24456	22195.9	15161.8	1379.24	1311.55	14915.3	20604.6	5868.69	0.284825	0.0503104
Cysteine-rich venom protein triflin OS=Protobothrops flavoviridis PE=1 SV=1	6.92	27664.8	4330.04	Q8JI39	15	62.92	0	CRVP_PROFL	20679.3	16500.7	73122.1	8564.71	13625.5	8247.98	36767.4	10146.1	0.275953	0.219445
L-amino acid oxidase Lm29 OS=Lachesis muta PE=1 SV=1	6.3	58931.5	48995.2	J7H670	30	67.25	0	OXLA_LACMT	203919	204611	186828	26772.6	29374.7	27271.6	198453	27806.3	0.140115	8.33678e-06
Thrombin-like enzyme halystase OS=Gloydius blomhoffii PE=1 SV=1	6.71	27167.7	7417.35	P81176	9	39.08	0	VSP1_GLOBL	43334.5	28884	41207.9	5283.35	5107.43	4958.89	37808.8	5116.56	0.135327	0.00191524
L-amino acid oxidase (Fragment) OS=Bothrops pictus PE=2 SV=1	5.7	56747.9	56528.9	X2L4E2	42	59.44	0	OXLA_BOTPC	10638.6	10982.7	10680				10767.1	0	0	#DIV/0!
Zinc metalloproteinase barnettlysin-1 OS=Bothrops barnetti PE=1 SV=1	5.1	21322.2	10724.1	P86976	12	71.78	0	VM1B1_BOTBA	237371	241898	237227				238832	0	0	#DIV/0!
Zinc metalloproteinase-disintegrin-like VAP1 OS=Crotalus atrox PE=1 SV=1	5.89	70127.3	5166.59	Q9DGB9	27	65.08	0	VM3V1_CROAT	13142.6	12460.1	13612.1				13071.6	0	0	#DIV/0!
Cysteine-rich venom protein catrin OS=Crotalus atrox PE=1 SV=1	7.97	27559	4317.06	Q7ZT99	7	37.08	0	CRVP_CROAT	26103.8	31511.6	28328.4				28647.9	0	0	#DIV/0!
Beta-fibrinogenase brevinase OS=Gloydius blomhoffii PE=1 SV=1	5.43	26409.5	3034.93	Q9PT51	3	12.02	0	VSPB_GLOBL	86.3702	743.395	99.31				309.692	0	0	#DIV/0!
Disintegrin-like leberagin-C OS=Macrovipera lebetina transmediterranea PE=1 SV=1	5.09	24231.3	235.292	C0LZJ5	2	13.17	0.0098	VM3LC_MACLN	4482.68	3443.13	4662.09				4195.97	0	0	#DIV/0!
Snake venom serine protease rhinocerase (Fragments) OS=Bitis rhinoceros PE=1 SV=1	5.32	10262.8	234.937	P86497	2	56.18	0.0098	VSPR_BITRH	424.819	30.8864	35.2445				163.65	0	0	#DIV/0!
